# Supplementary material for: Coupled Carbon, Sulfur, and Nitrogen Cycles Mediated by Microorganisms in the Water Column of a Shallow-Water Hydrothermal Ecosystem
Source: Front Microbiol. 2018 Nov 13;9:2718. doi: 10.3389/fmicb.2018.02718 (PMC6282030; doi:10.3389/fmicb.2018.02718)
Supplement: Supplementary file 3 [file Data_Sheet_3.XLSX]

## Sheet: Main players(Figure 5) 
Taxonomic breakdown of the main groups involved in carbon fixation, and sulfur and nitrogen metabolism in metatranscriptomes
Metabolic pathways	Players	EC number（KEGG）	Accession number（NCBI）	Sequence ID	Species	SW		BW
						raw reads	% of total mapped reads	raw reads	% of total mapped reads
CBB Cycle	Cyanobacteria	1.2.1.12	CAC81002.1	Unigene19009_merge	Stanieria cyanosphaera PCC 7437	0	0	58	0.000302
		1.2.1.13	ABM76784.1	Unigene6001_merge	Prochlorococcus marinus str. MIT 9303	8	3.63e-05	452	0.002352
			WP_067093418.1	Unigene10415_merge	Synechococcus sp. MIT S9508	0	0	4	2.08e-05
		1.2.1.-	WP_006851641.1	Unigene17888_merge	Synechococcus sp. WH 8109	0	0	8	4.16e-05
				Unigene6105_merge	Synechococcus sp. WH 8109	1	4.54e-06	40	0.000208
		2.2.1.1	OUX73819.1	CL1056.Contig2_merge	Synechococcus sp. TMED90	1	4.54e-06	4	2.08e-05
			WP_006850509.1	Unigene20132_merge	Synechococcus sp. WH 8109	2	9.08e-06	19	9.89e-05
				Unigene6625_merge	Synechococcus sp. WH 8109	3	1.36e-05	16	8.33e-05
			WP_038551702.1	CL1056.Contig1_merge	Synechococcus sp. KORDI-52	5	2.27e-05	83	0.000432
		2.7.1.19	OUT84652.1	CL939.Contig2_merge	Synechococcus sp. TMED20	3	1.36e-05	8	4.16e-05
			WP_011364294.1	Unigene7387_merge	Synechococcus sp. CC9605	0	0	7	3.64e-05
			WP_011364816.1	Unigene20114_merge	Synechococcus sp. CC9605	5	2.27e-05	388	0.002019
		2.7.2.3	WP_015162225.1	Unigene23736_merge	Chamaesiphon minutus	0	0	5	2.6e-05
			WP_015198799.1	Unigene16534_merge	Calothrix parietina	1	4.54e-06	14	7.29e-05
			WP_015110302.1	Unigene13304_merge	Cyanobium gracile	0	0	2	1.04e-05
			WP_038552523.1	Unigene6624_merge	Synechococcus sp. KORDI-52	3	1.36e-05	481	0.002503
		3.1.3.11	WP_006851350.1	Unigene6484_merge	Synechococcus sp. WH 8109	11	5e-05	754	0.003924
		4.1.1.39	WP_012195105.1	Unigene14874_merge	Prochlorococcus marinus	0	0	9	4.68e-05
			OUW40316.1	Unigene13386_merge	Synechococcus sp. TMED185	0	0	2	1.04e-05
			WP_007101969.1	Unigene3584_merge	Synechococcus sp. RS9917	185	0.00084	3534	0.018392
			WP_032523685.1	Unigene15477_merge	Prochlorococcus marinus	2	9.08e-06	16	8.33e-05
		4.1.2.13	WP_011364811.1	Unigene2988_merge	Synechococcus sp. CC9605	20	9.08e-05	787	0.004096
		5.3.1.6	WP_011365020.1	Unigene19660_merge	Synechococcus sp. CC9605	5	2.27e-05	126	0.000656
	Thiomicrospira	2.2.1.1	WP_006459648.1	Unigene5703_merge	Thiomicrospira aerophila	2	9.08e-06	4	2.08e-05
		2.7.1.19	OIP94508.1	Unigene22537_merge	Thiomicrospira sp. CG2_30_44_34	2	9.08e-06	6	3.12e-05
		4.1.1.39	WP_068585393.1	Unigene27104_merge	Thiomicrospira sp. WB1	4	1.82e-05	1	5.2e-06
			WP_011370261.1	CL655.Contig1_merge	Thiomicrospira crunogena	2490177	11.3094	763421	3.97309
				Unigene178_merge	Thiomicrospira crunogena	4	1.82e-05	14	7.29e-05
				Unigene4231_merge	Thiomicrospira crunogena	40	0.000182	95	0.000494
			WP_011370262.1	Unigene472_merge	Thiomicrospira crunogena	20	9.08e-05	71	0.00037
			WP_029933650.1	Unigene28596_merge	Thiomicrospira pelophila	3	1.36e-05	0	0
			WP_068650386.1	CL655.Contig4_merge	Thiomicrospira sp. XS5	6	2.72e-05	4	2.08e-05
	Thiomicrorhabdus	2.2.1.1	WP_029406675.1	CL1116.Contig3_merge	Thiomicrorhabdus sp. Milos-T2	23236	0.105529	5388	0.028041
				Unigene11154_merge	Thiomicrorhabdus sp. Milos-T2	0	0	2	1.04e-05
				Unigene531_merge	Thiomicrorhabdus sp. Milos-T2	240	0.00109	249	0.001296
			WP_040726570.1	Unigene5706_merge	Thiomicrorhabdus sp. Kp2	0	0	3	1.56e-05
		4.1.2.13	WP_028487319.1	Unigene5704_merge	Thiomicrorhabdus chilensis	0	0	3	1.56e-05
	Hydrogenovibrio	4.1.1.39	WP_024851801.1	Unigene29258_merge	Hydrogenovibrio kuenenii	4	1.82e-05	0	0
			WP_029912625.1	Unigene4871_merge	Hydrogenovibrio marinus	4	1.82e-05	7	3.64e-05
			BAD15312.1	CL655.Contig6_merge	Hydrogenovibrio marinus	0	0	8	4.16e-05
				Unigene4501_merge	Hydrogenovibrio marinus	4	1.82e-05	15	7.81e-05
				CL655.Contig3_merge	Hydrogenovibrio marinus	61	0.000277	228	0.001187
				Unigene1660_merge	Hydrogenovibrio marinus	32	0.000145	33	0.000172
				Unigene27339_merge	Hydrogenovibrio marinus	4	1.82e-05	1	5.2e-06
			BAD15326.1	Unigene30066_merge	Hydrogenovibrio marinus	41	0.000186	4	2.08e-05
	Thiothrix	2.2.1.1	PIE00161.1	Unigene14244_merge	Thiothrix nivea	1	4.54e-06	9	4.68e-05
			WP_020557941.1	Unigene14585_merge	Thiothrix flexilis	0	0	12	6.25e-05
			WP_028488273.1	CL2532.Contig1_merge	Thiothrix lacustris	0	0	3	1.56e-05
			WP_002709014.1	CL1373.Contig1_merge	Thiothrix nivea	2	9.08e-06	7	3.64e-05
				CL2532.Contig2_merge	Thiothrix nivea	18	8.17e-05	65	0.000338
				CL1373.Contig2_merge	Thiothrix nivea	9	4.09e-05	50	0.00026
		3.1.3.11	OQX10305.1	Unigene4075_merge	Thiothrix lacustris	8	3.63e-05	18	9.37e-05
			WP_002709116.1	Unigene2311_merge	Thiothrix nivea	21	9.54e-05	43	0.000224
				Unigene26979_merge	Thiothrix nivea	1	4.54e-06	0	0
		4.1.1.39	EIJ34450.1	CL35.Contig2_merge	Thiothrix nivea DSM 5205	1	4.54e-06	7	3.64e-05
				CL35.Contig3_merge	Thiothrix nivea DSM 5205	0	0	17	8.85e-05
				Unigene18012_merge	Thiothrix nivea DSM 5205	1	4.54e-06	0	0
				Unigene20439_merge	Thiothrix nivea DSM 5205	0	0	12	6.25e-05
				Unigene5406_merge	Thiothrix nivea DSM 5205	0	0	28	0.000146
			WP_002708379.1	Unigene14351_merge	Thiothrix nivea	2	9.08e-06	31	0.000161
				Unigene5935_merge	Thiothrix nivea	4	1.82e-05	35	0.000182
			WP_040839336.1	Unigene3388_merge	Thiothrix nivea	9	4.09e-05	30	0.000156
			WP_093066204.1	Unigene5783_merge	Thiothrix caldifontis	0	0	4	2.08e-05
rTCA Cycle	Lebetimonas	1.1.1.37	WP_096259678.1	Unigene330_merge	Lebetimonas natsushimae	1590	0.007221	1607	0.008363
		1.1.1.42	WP_096258463.1	CL764.Contig8_merge	Lebetimonas natsushimae	3955	0.017962	1921	0.009998
		1.2.7.3	WP_096258475.1	CL773.Contig1_merge	Lebetimonas natsushimae	2678	0.012162	1170	0.006089
		1.3.99.1	WP_096258546.1	Unigene243_merge	Lebetimonas natsushimae	156	0.000708	94	0.000489
		2.3.3.8	WP_096259766.1	CL352.Contig3_merge	Lebetimonas natsushimae	1065	0.004837	980	0.0051
		2.7.9.2	WP_096258574.1	Unigene4834_merge	Lebetimonas natsushimae	322	0.001462	173	0.0009
				Unigene4043_merge	Lebetimonas natsushimae	32	0.000145	23	0.00012
		4.1.1.49	WP_096260205.1	CL926.Contig3_merge	Lebetimonas natsushimae	804	0.003651	680	0.003539
		4.2.1.3/4.2.1.99	GAX87618.1	CL1284.Contig1_merge	Lebetimonas natsushimae	1489	0.006762	858	0.004465
		6.2.1.1	WP_096259023.1	CL435.Contig1_merge	Lebetimonas natsushimae	410	0.001862	196	0.00102
				CL1131.Contig1_merge	Lebetimonas natsushimae	0	0	5	2.6e-05
	Sulfurovum	1.1.1.37	WP_011980265.1	CL285.Contig3_merge	Sulfurovum sp. NBC37-1	3	1.36e-05	10	5.2e-05
				CL285.Contig2_merge	Sulfurovum sp. NBC37-1	8	3.63e-05	12	6.25e-05
				CL285.Contig1_merge	Sulfurovum sp. NBC37-1	0	0	12	6.25e-05
			WP_067330660.1	CL2422.Contig3_merge	Sulfurovum riftiae	18	8.17e-05	70	0.000364
				CL2422.Contig2_merge	Sulfurovum riftiae	7	3.18e-05	57	0.000297
				CL2422.Contig1_merge	Sulfurovum riftiae	1	4.54e-06	9	4.68e-05
		1.1.1.42	KIM06144.1	Unigene13495_merge	Sulfurovum sp. FS06-10	1	4.54e-06	13	6.77e-05
			WP_011980263.1	Unigene28898_merge	Sulfurovum sp. NBC37-1	4	1.82e-05	4	2.08e-05
			KIM06794.1	CL2112.Contig4_merge	Sulfurovum sp. FS08-3	2	9.08e-06	2	1.04e-05
			OYY27798.1	Unigene1248_merge	Sulfurovum sp. 35-42-20	6	2.72e-05	10	5.2e-05
			OYZ47374.1	CL2917.Contig8_merge	Sulfurovum sp. 24-42-9	4	1.82e-05	35	0.000182
				CL250.Contig2_merge	Sulfurovum sp. 24-42-9	0	0	4	2.08e-05
				CL250.Contig1_merge	Sulfurovum sp. 24-42-9	1	4.54e-06	31	0.000161
				Unigene5794_merge	Sulfurovum sp. 24-42-9	10	4.54e-05	72	0.000375
				CL2917.Contig7_merge	Sulfurovum sp. 24-42-9	14	6.36e-05	8	4.16e-05
			PHS36909.1	CL2112.Contig1_merge	Sulfurovum sp.	0	0	32	0.000167
			WP_008241708.1	Unigene5793_merge	Sulfurovum sp. AR	0	0	18	9.37e-05
				Unigene5424_merge	Sulfurovum sp. AR	1	4.54e-06	14	7.29e-05
				CL2917.Contig6_merge	Sulfurovum sp. AR	2	9.08e-06	16	8.33e-05
			WP_008242259.1	Unigene5723_merge	Sulfurovum sp. AR	1	4.54e-06	8	4.16e-05
				CL2917.Contig4_merge	Sulfurovum sp. AR	0	0	12	6.25e-05
				CL2917.Contig3_merge	Sulfurovum sp. AR	1	4.54e-06	32	0.000167
				CL2917.Contig2_merge	Sulfurovum sp. AR	0	0	9	4.68e-05
				CL2917.Contig14_merge	Sulfurovum sp. AR	7	3.18e-05	13	6.77e-05
				CL2917.Contig13_merge	Sulfurovum sp. AR	0	0	10	5.2e-05
				CL2917.Contig12_merge	Sulfurovum sp. AR	0	0	0	0
				CL2917.Contig11_merge	Sulfurovum sp. AR	0	0	22	0.000114
				CL2917.Contig10_merge	Sulfurovum sp. AR	25	0.000114	439	0.002285
				CL2112.Contig3_merge	Sulfurovum sp. AR	33	0.00015	235	0.001223
			WP_011980263.1	CL2917.Contig1_merge	Sulfurovum sp. NBC37-1	0	0	7	3.64e-05
			WP_046551463.1	Unigene3230_merge	Sulfurovum lithotrophicum	12	5.45e-05	19	9.89e-05
				Unigene1756_merge	Sulfurovum lithotrophicum	4	1.82e-05	5	2.6e-05
				CL2917.Contig15_merge	Sulfurovum lithotrophicum	4	1.82e-05	11	5.72e-05
			WP_067330658.1	CL2444.Contig1_merge	Sulfurovum riftiae	1	4.54e-06	4	2.08e-05
		1.2.7.1	DAB39751.1	Unigene5713_merge	Sulfurovum sp. UBA12169	2	9.08e-06	25	0.00013
			OYY30353.1	Unigene30201_merge	Sulfurovum sp. 35-42-20	3	1.36e-05	110	0.000572
				Unigene1746_merge	Sulfurovum sp. 35-42-20	8	3.63e-05	5	2.6e-05
				Unigene1603_merge	Sulfurovum sp. 35-42-20	558	0.002534	2772	0.014426
				Unigene15765_merge	Sulfurovum sp. 35-42-20	1	4.54e-06	9	4.68e-05
				Unigene11591_merge	Sulfurovum sp. 35-42-20	0	0	10	5.2e-05
			OYZ47502.1	Unigene31158_merge	Sulfurovum sp. 24-42-9	4	1.82e-05	3	1.56e-05
				Unigene21339_merge	Sulfurovum sp. 24-42-9	3	1.36e-05	9	4.68e-05
				Unigene19418_merge	Sulfurovum sp. 24-42-9	2	9.08e-06	15	7.81e-05
				Unigene15274_merge	Sulfurovum sp. 24-42-9	0	0	2	1.04e-05
				CL2906.Contig2_merge	Sulfurovum sp. 24-42-9	15	6.81e-05	21	0.000109
				CL2906.Contig1_merge	Sulfurovum sp. 24-42-9	3	1.36e-05	14	7.29e-05
				Unigene4886_merge	Sulfurovum sp. 24-42-9	4	1.82e-05	4	2.08e-05
			PHS40967.1	Unigene16644_merge	Sulfurovum sp.	0	0	19	9.89e-05
				Unigene5805_merge	Sulfurovum sp.	0	0	8	4.16e-05
			WP_008242082.1	Unigene5728_merge	Sulfurovum sp. AR	0	0	11	5.72e-05
				Unigene5727_merge	Sulfurovum sp. AR	1	4.54e-06	29	0.000151
				Unigene5565_merge	Sulfurovum sp. AR	1	4.54e-06	35	0.000182
				Unigene5564_merge	Sulfurovum sp. AR	0	0	9	4.68e-05
				Unigene5563_merge	Sulfurovum sp. AR	7	3.18e-05	38	0.000198
				Unigene3862_merge	Sulfurovum sp. AR	2	9.08e-06	7	3.64e-05
				Unigene3339_merge	Sulfurovum sp. AR	3	1.36e-05	23	0.00012
				Unigene31100_merge	Sulfurovum sp. AR	4	1.82e-05	1	5.2e-06
				Unigene2866_merge	Sulfurovum sp. AR	5	2.27e-05	8	4.16e-05
				Unigene2639_merge	Sulfurovum sp. AR	295	0.00134	282	0.001468
				Unigene2371_merge	Sulfurovum sp. AR	7	3.18e-05	46	0.000239
				Unigene20807_merge	Sulfurovum sp. AR	1	4.54e-06	9	4.68e-05
				Unigene2007_merge	Sulfurovum sp. AR	15	6.81e-05	139	0.000723
				Unigene17387_merge	Sulfurovum sp. AR	2	9.08e-06	23	0.00012
				Unigene1418_merge	Sulfurovum sp. AR	35	0.000159	84	0.000437
				CL2906.Contig4_merge	Sulfurovum sp. AR	3	1.36e-05	26	0.000135
				CL2906.Contig3_merge	Sulfurovum sp. AR	5	2.27e-05	59	0.000307
				Unigene5562_merge	Sulfurovum sp. AR	0	0	10	5.2e-05
				Unigene15848_merge	Sulfurovum sp. AR	0	0	2	1.04e-05
				Unigene5214_merge	Sulfurovum sp. AR	8	3.63e-05	22	0.000114
			WP_011979894.1	Unigene13134_merge	Sulfurovum sp. NBC37-1	1	4.54e-06	8	4.16e-05
				CL2294.Contig2_merge	Sulfurovum sp. NBC37-1	1	4.54e-06	1	5.2e-06
		1.2.7.1/1.2.7.7	PHS41100.1	Unigene4291_merge	Sulfurovum sp.	10	4.54e-05	170	0.000885
			KIM04573.1	Unigene1198_merge	Sulfurovum sp. AS07-7	11	5e-05	18	9.37e-05
			OYY30342.1	Unigene11568_merge	Sulfurovum sp. 35-42-20	0	0	8	4.16e-05
				Unigene5781_merge	Sulfurovum sp. 35-42-20	1	4.54e-06	8	4.16e-05
			PHS34525.1	Unigene9014_merge	Sulfurovum sp.	2	9.08e-06	6	3.12e-05
				Unigene9084_merge	Sulfurovum sp.	2	9.08e-06	13	6.77e-05
				Unigene18959_merge	Sulfurovum sp.	7	3.18e-05	50	0.00026
				Unigene16788_merge	Sulfurovum sp.	7	3.18e-05	83	0.000432
				Unigene4815_merge	Sulfurovum sp.	22	9.99e-05	301	0.001567
			PHS40965.1	Unigene26671_merge	Sulfurovum sp.	12	5.45e-05	21	0.000109
			PHS41100.1	Unigene21014_merge	Sulfurovum sp.	0	0	6	3.12e-05
				Unigene11456_merge	Sulfurovum sp.	3	1.36e-05	12	6.25e-05
				CL2475.Contig1_merge	Sulfurovum sp.	2	9.08e-06	13	6.77e-05
			WP_008242036.1	Unigene29823_merge	Sulfurovum sp. AR	21	9.54e-05	61	0.000317
				Unigene20196_merge	Sulfurovum sp. AR	2	9.08e-06	16	8.33e-05
				Unigene19997_merge	Sulfurovum sp. AR	3	1.36e-05	46	0.000239
				Unigene16388_merge	Sulfurovum sp. AR	0	0	8	4.16e-05
				Unigene29861_merge	Sulfurovum sp. AR	5	2.27e-05	23	0.00012
				Unigene20146_merge	Sulfurovum sp. AR	11	5e-05	19	9.89e-05
				CL2475.Contig2_merge	Sulfurovum sp. AR	0	0	1	5.2e-06
			WP_008242083.1	Unigene2687_merge	Sulfurovum sp. AR	9	4.09e-05	47	0.000245
			WP_008242085.1	Unigene323_merge	Sulfurovum sp. AR	17	7.72e-05	50	0.00026
				Unigene8879_merge	Sulfurovum sp. AR	3	1.36e-05	9	4.68e-05
				Unigene5281_merge	Sulfurovum sp. AR	32	0.000145	412	0.002144
				Unigene5280_merge	Sulfurovum sp. AR	1	4.54e-06	94	0.000489
				Unigene18958_merge	Sulfurovum sp. AR	0	0	20	0.000104
				Unigene18845_merge	Sulfurovum sp. AR	0	0	19	9.89e-05
				Unigene18844_merge	Sulfurovum sp. AR	0	0	11	5.72e-05
				Unigene1807_merge	Sulfurovum sp. AR	18	8.17e-05	149	0.000775
				Unigene16155_merge	Sulfurovum sp. AR	4	1.82e-05	150	0.000781
				Unigene11407_merge	Sulfurovum sp. AR	4	1.82e-05	16	8.33e-05
				Unigene5279_merge	Sulfurovum sp. AR	3	1.36e-05	14	7.29e-05
				Unigene3707_merge	Sulfurovum sp. AR	23	0.000104	235	0.001223
		1.2.7.3	DAB41369.1	Unigene28545_merge	Sulfurovum sp. UBA12169	9	4.09e-05	1	5.2e-06
			KIM04330.1	CL786.Contig5_merge	Sulfurovum sp. AS07-7	5	2.27e-05	0	0
			OYY55219.1	Unigene20250_merge	Sulfurovum sp. 28-43-6	1	4.54e-06	3	1.56e-05
			WP_008242028.1	Unigene5780_merge	Sulfurovum sp. AR	1	4.54e-06	13	6.77e-05
				Unigene5779_merge	Sulfurovum sp. AR	2	9.08e-06	51	0.000265
				Unigene3251_merge	Sulfurovum sp. AR	8	3.63e-05	71	0.00037
				CL2169.Contig2_merge	Sulfurovum sp. AR	3	1.36e-05	7	3.64e-05
				CL2169.Contig1_merge	Sulfurovum sp. AR	0	0	11	5.72e-05
				Unigene4128_merge	Sulfurovum sp. AR	10	4.54e-05	38	0.000198
			WP_046551455.1	CL786.Contig2_merge	Sulfurovum lithotrophicum	0	0	4	2.08e-05
			WP_046551456.1	Unigene26551_merge	Sulfurovum lithotrophicum	0	0	3	1.56e-05
			WP_067330680.1	Unigene11396_merge	Sulfurovum riftiae	1	4.54e-06	13	6.77e-05
				CL786.Contig4_merge	Sulfurovum riftiae	81	0.000368	87	0.000453
				CL786.Contig3_merge	Sulfurovum riftiae	11	5e-05	25	0.00013
			WP_067330682.1	Unigene2357_merge	Sulfurovum riftiae	6	2.72e-05	13	6.77e-05
			WP_067330685.1	CL786.Contig1_merge	Sulfurovum riftiae	6	2.72e-05	69	0.000359
				CL773.Contig3_merge	Sulfurovum riftiae	22	9.99e-05	51	0.000265
				Unigene16750_merge	Sulfurovum riftiae	1	4.54e-06	16	8.33e-05
				Unigene1184_merge	Sulfurovum riftiae	37	0.000168	66	0.000343
		1.3.99.1	KIM06762.1	Unigene26711_merge	Sulfurovum sp. FS06-10	2	9.08e-06	1	5.2e-06
				CL353.Contig2_merge	Sulfurovum sp. FS06-10	4	1.82e-05	22	0.000114
				CL353.Contig1_merge	Sulfurovum sp. FS06-10	2	9.08e-06	10	5.2e-05
				Unigene11838_merge	Sulfurovum sp. FS06-10	0	0	7	3.64e-05
			CUV65666.1	CL2535.Contig4_merge	Sulfurovum sp. enrichment culture clone C5	47	0.000213	216	0.001124
			DAB40978.1	Unigene22076_merge	Sulfurovum sp. UBA12169	1	4.54e-06	9	4.68e-05
			KIM06762.1	Unigene16756_merge	Sulfurovum sp. FS06-10	1	4.54e-06	17	8.85e-05
			KIM06763.1	Unigene14615_merge	Sulfurovum sp. FS06-10	0	0	10	5.2e-05
				Unigene11183_merge	Sulfurovum sp. FS06-10	5	2.27e-05	19	9.89e-05
		2.3.3.8	AAZ74671.1	CL1043.Contig3_merge	Sulfurovum lithotrophicum	8	3.63e-05	127	0.000661
				Unigene30843_merge	Sulfurovum lithotrophicum	5	2.27e-05	0	0
			ABV48828.1	Unigene19206_merge	Sulfurovum lithotrophicum	1	4.54e-06	8	4.16e-05
			CUV65950.1	CL352.Contig1_merge	Sulfurovum sp. enrichment culture clone C5	0	0	3	1.56e-05
			OYY30236.1	Unigene24435_merge	Sulfurovum sp. 35-42-20	1	4.54e-06	6	3.12e-05
			WP_008245184.1	Unigene19712_merge	Sulfurovum sp. AR	10	4.54e-05	74	0.000385
			WP_011980234.1	Unigene23781_merge	Sulfurovum sp. NBC37-1	0	0	4	2.08e-05
			WP_011980235.1	Unigene5404_merge	Sulfurovum sp. NBC37-1	0	0	8	4.16e-05
				Unigene2881_merge	Sulfurovum sp. NBC37-1	12	5.45e-05	8	4.16e-05
				Unigene15724_merge	Sulfurovum sp. NBC37-1	5	2.27e-05	2	1.04e-05
			WP_046551483.1	Unigene23897_merge	Sulfurovum lithotrophicum	0	0	1	5.2e-06
			WP_046551484.1	Unigene20682_merge	Sulfurovum lithotrophicum	0	0	10	5.2e-05
			WP_067329517.1	Unigene20531_merge	Sulfurovum riftiae	2	9.08e-06	14	7.29e-05
			WP_067329520.1	Unigene19207_merge	Sulfurovum riftiae	2	9.08e-06	23	0.00012
		2.3.3.8/6.2.1.5	WP_008245177.1	Unigene12120_merge	Sulfurovum sp. AR	1	4.54e-06	2	1.04e-05
				Unigene25984_merge	Sulfurovum sp. AR	0	0	2	1.04e-05
		4.1.1.49	KIM09533.1	CL2272.Contig1_merge	Sulfurovum sp. FS06-10	0	0	17	8.85e-05
				CL1881.Contig6_merge	Sulfurovum sp. FS06-10	1	4.54e-06	6	3.12e-05
				CL926.Contig1_merge	Sulfurovum sp. FS06-10	1	4.54e-06	5	2.6e-05
				CL2272.Contig2_merge	Sulfurovum sp. FS06-10	0	0	5	2.6e-05
			OYY30824.1	Unigene25737_merge	Sulfurovum sp. 35-42-20	0	0	3	1.56e-05
				CL1881.Contig5_merge	Sulfurovum sp. 35-42-20	0	0	3	1.56e-05
				CL1881.Contig4_merge	Sulfurovum sp. 35-42-20	1	4.54e-06	31	0.000161
			PHS39360.1	CL1881.Contig3_merge	Sulfurovum sp.	26	0.000118	81	0.000422
			WP_011981115.1	Unigene23944_merge	Sulfurovum sp. NBC37-1	1	4.54e-06	4	2.08e-05
			WP_046551159.1	CL926.Contig2_merge	Sulfurovum lithotrophicum	0	0	5	2.6e-05
				CL1881.Contig1_merge	Sulfurovum lithotrophicum	0	0	27	0.000141
				CL1881.Contig2_merge	Sulfurovum lithotrophicum	0	0	15	7.81e-05
		4.1.3.6	CUV65531.1	Unigene24820_merge	Sulfurovum sp. enrichment culture clone C5	0	0	4	2.08e-05
		4.2.1.2	OYY27796.1	CL122.Contig4_merge	Sulfurovum sp. 35-42-20	0	0	21	0.000109
			PHS34172.1	CL122.Contig2_merge	Sulfurovum sp.	7	3.18e-05	18	9.37e-05
				CL122.Contig1_merge	Sulfurovum sp.	80	0.000363	355	0.001848
				Unigene21862_merge	Sulfurovum sp.	0	0	6	3.12e-05
				CL122.Contig6_merge	Sulfurovum sp.	1	4.54e-06	2	1.04e-05
				CL122.Contig3_merge	Sulfurovum sp.	3	1.36e-05	6	3.12e-05
			WP_008241710.1	Unigene23692_merge	Sulfurovum sp. AR	0	0	5	2.6e-05
			WP_067330666.1	CL122.Contig5_merge	Sulfurovum riftiae	7	3.18e-05	20	0.000104
		4.2.1.3/4.2.1.99	KIM04543.1	Unigene14883_merge	Sulfurovum sp. AS07-7	4	1.82e-05	13	6.77e-05
			OYY26807.1	CL1813.Contig9_merge	Sulfurovum sp. 35-42-20	0	0	5	2.6e-05
				CL1813.Contig7_merge	Sulfurovum sp. 35-42-20	48	0.000218	252	0.001311
				CL1813.Contig6_merge	Sulfurovum sp. 35-42-20	150	0.000681	844	0.004392
				CL1813.Contig3_merge	Sulfurovum sp. 35-42-20	0	0	2	1.04e-05
				CL1813.Contig2_merge	Sulfurovum sp. 35-42-20	5	2.27e-05	36	0.000187
				CL1813.Contig12_merge	Sulfurovum sp. 35-42-20	0	0	2	1.04e-05
				CL1813.Contig1_merge	Sulfurovum sp. 35-42-20	1	4.54e-06	10	5.2e-05
			PHS30245.1	CL180.Contig2_merge	Sulfurovum sp.	14	6.36e-05	108	0.000562
				Unigene23931_merge	Sulfurovum sp.	0	0	5	2.6e-05
				Unigene18842_merge	Sulfurovum sp.	0	0	9	4.68e-05
				CL1813.Contig5_merge	Sulfurovum sp.	29	0.000132	211	0.001098
				CL180.Contig1_merge	Sulfurovum sp.	0	0	4	2.08e-05
			WP_046550746.1	Unigene9893_merge	Sulfurovum lithotrophicum	0	0	3	1.56e-05
				CL1813.Contig4_merge	Sulfurovum lithotrophicum	10	4.54e-05	18	9.37e-05
			WP_067328629.1	Unigene7211_merge	Sulfurovum riftiae	0	0	5	2.6e-05
				Unigene5317_merge	Sulfurovum riftiae	0	0	3	1.56e-05
				Unigene21157_merge	Sulfurovum riftiae	1	4.54e-06	6	3.12e-05
				Unigene17277_merge	Sulfurovum riftiae	7	3.18e-05	12	6.25e-05
				CL1813.Contig8_merge	Sulfurovum riftiae	2	9.08e-06	0	0
				CL1813.Contig10_merge	Sulfurovum riftiae	2	9.08e-06	3	1.56e-05
		6.2.1.1	KIM07376.1	Unigene4814_merge	Sulfurovum sp. FS06-10	35	0.000159	32	0.000167
				Unigene22454_merge	Sulfurovum sp. FS06-10	0	0	3	1.56e-05
				Unigene15281_merge	Sulfurovum sp. FS06-10	0	0	5	2.6e-05
			WP_008242768.1	Unigene1867_merge	Sulfurovum sp. AR	9	4.09e-05	23	0.00012
				Unigene17581_merge	Sulfurovum sp. AR	1	4.54e-06	21	0.000109
				Unigene13582_merge	Sulfurovum sp. AR	0	0	3	1.56e-05
			WP_008243866.1	Unigene24050_merge	Sulfurovum sp. AR	0	0	3	1.56e-05
			WP_011980838.1	Unigene3514_merge	Sulfurovum sp. NBC37-1	29	0.000132	27	0.000141
				Unigene12979_merge	Sulfurovum sp. NBC37-1	0	0	6	3.12e-05
				CL435.Contig2_merge	Sulfurovum sp. NBC37-1	17	7.72e-05	50	0.00026
			WP_046551077.1	Unigene20407_merge	Sulfurovum lithotrophicum	0	0	9	4.68e-05
				Unigene19412_merge	Sulfurovum lithotrophicum	4	1.82e-05	32	0.000167
				CL435.Contig4_merge	Sulfurovum lithotrophicum	9	4.09e-05	19	9.89e-05
				CL435.Contig3_merge	Sulfurovum lithotrophicum	0	0	7	3.64e-05
		6.2.1.5	CUV65845.1	CL764.Contig11_merge	Sulfurovum sp. enrichment culture clone C5	0	0	7	3.64e-05
			KIM07901.1	CL764.Contig1_merge	Sulfurovum sp. FS06-10	49	0.000223	193	0.001004
			KIM07902.1	CL476.Contig2_merge	Sulfurovum sp. FS06-10	8	3.63e-05	42	0.000219
				CL476.Contig1_merge	Sulfurovum sp. FS06-10	5	2.27e-05	96	0.0005
			OYY27794.1	Unigene5381_merge	Sulfurovum sp. 35-42-20	0	0	5	2.6e-05
			PHS34174.1	Unigene5026_merge	Sulfurovum sp.	1	4.54e-06	3	1.56e-05
			PHS36900.1	CL764.Contig5_merge	Sulfurovum sp.	2	9.08e-06	6	3.12e-05
				CL764.Contig12_merge	Sulfurovum sp.	1	4.54e-06	8	4.16e-05
				CL2486.Contig1_merge	Sulfurovum sp.	0	0	11	5.72e-05
			WP_008241713.1	Unigene219_merge	Sulfurovum sp. AR	11	5e-05	46	0.000239
			WP_011980269.1	CL764.Contig3_merge	Sulfurovum sp. NBC37-1	0	0	8	4.16e-05
			WP_046551457.1	Unigene16120_merge	Sulfurovum lithotrophicum	0	0	20	0.000104
				Unigene12610_merge	Sulfurovum lithotrophicum	1	4.54e-06	8	4.16e-05
			WP_067330669.1	Unigene5263_merge	Sulfurovum riftiae	0	0	8	4.16e-05
	Sulfurimonas	1.1.1.37	PHR14572.1	Unigene23983_merge	Sulfurimonas sp.	0	0	5	2.6e-05
			PHS36922.1	CL1831.Contig2_merge	Sulfurimonas sp.	8	3.63e-05	38	0.000198
				CL1831.Contig1_merge	Sulfurimonas sp.	0	0	9	4.68e-05
		1.1.1.42	PHQ55451.1	Unigene3076_merge	Sulfurimonas sp.	10	4.54e-05	53	0.000276
			WP_021286361.1	CL2917.Contig5_merge	Sulfurimonas hongkongensis	1	4.54e-06	5	2.6e-05
			OHD95333.1	CL2112.Contig2_merge	Sulfurimonas sp. GWF2_37_8	11	5e-05	20	0.000104
			PHQ55451.1	Unigene15852_merge	Sulfurimonas sp.	0	0	13	6.77e-05
			WP_013326917.1	Unigene2926_merge	Sulfurimonas autotrophica	10	4.54e-05	13	6.77e-05
				Unigene27456_merge	Sulfurimonas autotrophica	10	4.54e-05	12	6.25e-05
				CL2917.Contig9_merge	Sulfurimonas autotrophica	13	5.9e-05	85	0.000442
			WP_021286361.1	Unigene19640_merge	Sulfurimonas hongkongensis	3	1.36e-05	46	0.000239
		1.2.7.1	PHQ65947.1	Unigene24869_merge	Sulfurimonas sp.	0	0	5	2.6e-05
			PHQ65948.1	Unigene13756_merge	Sulfurimonas sp.	2	9.08e-06	7	3.64e-05
			PHR14464.1	Unigene21761_merge	Sulfurimonas sp.	0	0	6	3.12e-05
		1.2.7.1/1.2.7.7	PHR14453.1	Unigene29822_merge	Sulfurimonas sp.	3	1.36e-05	6	3.12e-05
				Unigene2247_merge	Sulfurimonas sp.	12	5.45e-05	46	0.000239
		1.2.7.3	EHP31180.1	Unigene18876_merge	Sulfurimonas gotlandica GD1	0	0	6	3.12e-05
			PHR14456.1	Unigene21809_merge	Sulfurimonas sp	0	0	4	2.08e-05
			WP_013326924.1	Unigene6435_merge	Sulfurimonas autotrophica	0	0	3	1.56e-05
				CL773.Contig2_merge	Sulfurimonas autotrophica	15	6.81e-05	3	1.56e-05
		1.3.99.1	WP_013327057.1	CL109.Contig2_merge	Sulfurimonas autotrophica	1	4.54e-06	6	3.12e-05
			OHD93999.1	Unigene9437_merge	Sulfurimonas sp. GWF2_37_8	0	0	2	1.04e-05
			OHE01899.1	CL2535.Contig2_merge	Sulfurimonas sp. RIFCSPLOWO2_12_36_12	0	0	2	1.04e-05
			PLY10245.1	Unigene26058_merge	Sulfurimonas sp.	0	0	1	5.2e-06
				Unigene7941_merge	Sulfurimonas sp.	0	0	5	2.6e-05
			WP_008337520.1	CL109.Contig1_merge	Sulfurimonas gotlandica	2	9.08e-06	11	5.72e-05
			WP_013327058.1	Unigene31167_merge	Sulfurimonas autotrophica	5	2.27e-05	0	0
				Unigene22617_merge	Sulfurimonas autotrophica	0	0	6	3.12e-05
				Unigene20918_merge	Sulfurimonas autotrophica	3	1.36e-05	9	4.68e-05
			WP_021288401.1	Unigene8078_merge	Sulfurimonas hongkongensis	0	0	2	1.04e-05
		2.3.3.8	ABV48827.1	Unigene26608_merge	Sulfurimonas autotrophica	2	9.08e-06	10	5.2e-05
			PHR10504.1	Unigene29930_merge	Sulfurimonas sp.	10	4.54e-05	20	0.000104
				CL352.Contig2_merge	Sulfurimonas sp.	149	0.000677	911	0.004741
			AAZ74674.1	Unigene3927_merge	Sulfurimonas sp. Go25-1	5	2.27e-05	4	2.08e-05
			PHQ92283.1	Unigene5581_merge	Sulfurimonas sp.	0	0	4	2.08e-05
			PHQ92284.1	Unigene19713_merge	Sulfurimonas sp.	0	0	17	8.85e-05
			WP_013327378.1	CL1043.Contig2_merge	Sulfurimonas autotrophica	6	2.72e-05	2	1.04e-05
		2.3.3.8/6.2.1.5	WP_013327377.1	Unigene6437_merge	Sulfurimonas autotrophica	1	4.54e-06	6	3.12e-05
				Unigene25268_merge	Sulfurimonas autotrophica	2	9.08e-06	5	2.6e-05
				Unigene1511_merge	Sulfurimonas autotrophica	8	3.63e-05	12	6.25e-05
		4.1.1.49	PHR15863.1	Unigene21585_merge	Sulfurimonas sp.	0	0	9	4.68e-05
			WP_008336972.1	Unigene22168_merge	Sulfurimonas gotlandica	4	1.82e-05	9	4.68e-05
			WP_021286893.1	Unigene24916_merge	Sulfurimonas hongkongensis	0	0	5	2.6e-05
		4.2.1.2	PHQ55449.1	Unigene7726_merge	Sulfurimonas sp.	0	0	3	1.56e-05
			WP_013326919.1	Unigene8798_merge	Sulfurimonas autotrophica	3	1.36e-05	13	6.77e-05
				Unigene16796_merge	Sulfurimonas autotrophica	0	0	4	2.08e-05
				CL2882.Contig2_merge	Sulfurimonas autotrophica	1	4.54e-06	3	1.56e-05
		4.2.1.3/4.2.1.99	PHR14565.1	CL864.Contig2_merge	Sulfurimonas sp.	1	4.54e-06	9	4.68e-05
				CL864.Contig1_merge	Sulfurimonas sp.	0	0	4	2.08e-05
				Unigene5756_merge	Sulfurimonas sp.	0	0	4	2.08e-05
				Unigene19481_merge	Sulfurimonas sp.	0	0	12	6.25e-05
				Unigene15095_merge	Sulfurimonas sp.	0	0	3	1.56e-05
				Unigene10945_merge	Sulfurimonas sp.	2	9.08e-06	4	2.08e-05
				Unigene28402_merge	Sulfurimonas sp.	3	1.36e-05	0	0
				CL2221.Contig2_merge	Sulfurimonas sp.	0	0	12	6.25e-05
				CL2221.Contig1_merge	Sulfurimonas sp.	1	4.54e-06	18	9.37e-05
				CL2482.Contig2_merge	Sulfurimonas sp.	2	9.08e-06	25	0.00013
				CL2482.Contig1_merge	Sulfurimonas sp.	4	1.82e-05	1	5.2e-06
			PLY13975.1	Unigene3377_merge	Sulfurimonas sp.	14	6.36e-05	10	5.2e-05
				Unigene21863_merge	Sulfurimonas sp.	2	9.08e-06	10	5.2e-05
			WP_008337218.1	Unigene15585_merge	Sulfurimonas gotlandica	0	0	6	3.12e-05
			WP_013326911.1	Unigene3440_merge	Sulfurimonas autotrophica	4	1.82e-05	18	9.37e-05
				Unigene2818_merge	Sulfurimonas autotrophica	7	3.18e-05	3	1.56e-05
				Unigene281_merge	Sulfurimonas autotrophica	8	3.63e-05	10	5.2e-05
				Unigene27363_merge	Sulfurimonas autotrophica	4	1.82e-05	2	1.04e-05
				Unigene27251_merge	Sulfurimonas autotrophica	3	1.36e-05	5	2.6e-05
				Unigene14639_merge	Sulfurimonas autotrophica	5	2.27e-05	10	5.2e-05
			WP_021288355.1	Unigene7794_merge	Sulfurimonas hongkongensis	2	9.08e-06	4	2.08e-05
			OHD97193.1	Unigene335_merge	Sulfurimonas sp. RIFCSPLOWO2_02_FULL_36_28	7	3.18e-05	5	2.6e-05
			PHR14565.1	CL820.Contig2_merge	Sulfurimonas sp.	0	0	36	0.000187
			PLY13975.1	Unigene3360_merge	Sulfurimonas sp.	4	1.82e-05	8	4.16e-05
		6.2.1.1	PHQ64739.1	Unigene15236_merge	Sulfurimonas sp.	0	0	7	3.64e-05
			PHS56071.1	Unigene15280_merge	Sulfurimonas sp.	0	0	3	1.56e-05
				CL1131.Contig2_merge	Sulfurimonas sp.	0	0	2	1.04e-05
		6.2.1.5	PHQ55447.1	Unigene5382_merge	Sulfurimonas sp.	0	0	8	4.16e-05
				CL2486.Contig2_merge	Sulfurimonas sp.	1	4.54e-06	16	8.33e-05
				CL764.Contig6_merge	Sulfurimonas sp.	3	1.36e-05	18	9.37e-05
				CL764.Contig10_merge	Sulfurimonas sp.	0	0	2	1.04e-05
			PHQ55448.1	CL764.Contig4_merge	Sulfurimonas sp.	0	0	1	5.2e-06
				Unigene19843_merge	Sulfurimonas sp.	1	4.54e-06	11	5.72e-05
				CL764.Contig2_merge	Sulfurimonas sp.	0	0	2	1.04e-05
			WP_013326920.1	Unigene26776_merge	Sulfurimonas autotrophica	12	5.45e-05	58	0.000302
				Unigene26692_merge	Sulfurimonas autotrophica	14	6.36e-05	12	6.25e-05
				CL476.Contig3_merge	Sulfurimonas autotrophica	11	5e-05	45	0.000234
			WP_013326921.1	CL764.Contig7_merge	Sulfurimonas autotrophica	3	1.36e-05	0	0
	Caminibacter	1.3.99.1	WP_007473029.1	Unigene1712_merge	Caminibacter mediatlanticus	152	0.00069	152	0.000791
			WP_007473191.1	Unigene23107_merge	Caminibacter mediatlanticus	1	4.54e-06	5	2.6e-05
	Sulfuricurvum	1.1.1.37	OHD83943.1	Unigene7660_merge	Sulfuricurvum sp. RIFCSPHIGHO2_02_FULL_43_9	0	0	4	2.08e-05
		1.1.1.42	OZA02738.1	CL767.Contig2_merge	Sulfuricurvum sp. 17-40-25	0	0	2	1.04e-05
			PHM17356.1	Unigene5684_merge	Sulfuricurvum sp. PD_MW2	0	0	2	1.04e-05
				Unigene1114_merge	Sulfuricurvum sp. PD_MW2	23	0.000104	10	5.2e-05
				CL2444.Contig2_merge	Sulfuricurvum sp. PD_MW2	31	0.000141	46	0.000239
				Unigene3149_merge	Sulfuricurvum sp. PD_MW2	63	0.000286	49	0.000255
				Unigene13646_merge	Sulfuricurvum sp. PD_MW2	1	4.54e-06	2	1.04e-05
		1.2.7.3	WP_013460316.1	Unigene27522_merge	Sulfuricurvum kujiense	5	2.27e-05	0	0
		2.3.3.8	KFN40816.1	Unigene17362_merge	Sulfuricurvum sp. MLSB	0	0	2	1.04e-05
				Unigene19205_merge	Sulfuricurvum sp. MLSB	3	1.36e-05	3	1.56e-05
			OHD84602.1	Unigene29285_merge	Sulfuricurvum sp. RIFCSPHIGHO2_02_FULL_43_9	7	3.18e-05	0	0
			OHD92742.1	Unigene23570_merge	Sulfuricurvum sp. RIFOXYD2_FULL_44_160	0	0	6	3.12e-05
			WP_013459529.1	Unigene5764_merge	Sulfuricurvum kujiense	0	0	13	6.77e-05
		4.2.1.2	OYZ60489.1	Unigene7727_merge	Sulfuricurvum sp. 24-42-5	0	0	3	1.56e-05
			WP_013460321.1	Unigene24471_merge	Sulfuricurvum kujiense	0	0	3	1.56e-05
		4.2.1.3/4.2.1.99	WP_013460045.1	CL2517.Contig3_merge	Sulfuricurvum kujiense	0	0	5	2.6e-05
				CL2517.Contig2_merge	Sulfuricurvum kujiense	1	4.54e-06	8	4.16e-05
				CL2517.Contig1_merge	Sulfuricurvum kujiense	2	9.08e-06	12	6.25e-05
	Arcobacter	1.3.99.1	PHR55031.1	Unigene24230_merge	Arcobacter sp.	0	0	5	2.6e-05
				Unigene16422_merge	Arcobacter sp.	2	9.08e-06	20	0.000104
				Unigene9008_merge	Arcobacter sp.	0	0	13	6.77e-05
			PHR55032.1	Unigene22747_merge	Arcobacter sp.	0	0	8	4.16e-05
				Unigene21734_merge	Arcobacter sp.	0	0	9	4.68e-05
		2.3.3.8	PHR55705.1	CL352.Contig6_merge	Arcobacter sp.	1	4.54e-06	46	0.000239
				Unigene8682_merge	Arcobacter sp.	0	0	11	5.72e-05
				Unigene5798_merge	Arcobacter sp.	0	0	2	1.04e-05
		4.1.1.49	PHR57066.1	Unigene18704_merge	Arcobacter sp.	1	4.54e-06	4	2.08e-05
		4.2.1.2	PHR55458.1	CL2882.Contig1_merge	Arcobacter sp.	0	0	6	3.12e-05
		4.2.1.3/4.2.1.99	PHR58851.1	CL820.Contig1_merge	Arcobacter sp.	2	9.08e-06	3	1.56e-05
			WP_044415349.1	CL1813.Contig11_merge	Arcobacter anaerophilus	0	0	7	3.64e-05
			WP_099341104.1	Unigene3405_merge	Arcobacter molluscorum	17	7.72e-05	23	0.00012
			WP_101185922.1	Unigene8318_merge	Arcobacter halophilus	0	0	3	1.56e-05
		6.2.1.1	PHR58072.1	Unigene23526_merge	Arcobacter sp.	2	9.08e-06	9	4.68e-05
		6.2.1.5	PHR55460.1	CL764.Contig9_merge	Arcobacter sp.	0	0	6	3.12e-05
				Unigene25705_merge	Arcobacter sp.	0	0	3	1.56e-05
	Nitratifractor	1.3.99.1	WP_013554020.1	Unigene14865_merge	Nitratifractor salsuginis	6	2.72e-05	6	3.12e-05
				Unigene13305_merge	Nitratifractor salsuginis	1	4.54e-06	11	5.72e-05
			WP_013554021.1	Unigene31236_merge	Nitratifractor salsuginis	3	1.36e-05	0	0
				Unigene10819_merge	Nitratifractor salsuginis	1	4.54e-06	4	2.08e-05
				CL2535.Contig3_merge	Nitratifractor salsuginis	2	9.08e-06	15	7.81e-05
		2.3.3.8	WP_013553540.1	Unigene28474_merge	Nitratifractor salsuginis	6	2.72e-05	1	5.2e-06
				Unigene25010_merge	Nitratifractor salsuginis	0	0	3	1.56e-05
		2.3.3.8/6.2.1.5	WP_013553541.1	Unigene22363_merge	Nitratifractor salsuginis	0	0	6	3.12e-05
		4.1.1.49	WP_013554198.1	Unigene22262_merge	Nitratifractor salsuginis	4	1.82e-05	11	5.72e-05
		4.2.1.3	WP_013553742.1	Unigene1579_merge	Nitratifractor salsuginis	45	0.000204	27	0.000141
Nitrogen Cycle	Cyanobacteria	1.4.1.13	AHF62740.1	Unigene4797_merge	Synechococcus sp. WH 8109	31	0.000141	464	0.002415
			WP_038551281.1	Unigene20178_merge	Synechococcus sp. KORDI-52	26	0.000118	671	0.003492
		1.4.1.2	WP_006852030.1	Unigene18232_merge	Synechococcus sp. WH 8109	2	9.08e-06	15	7.81e-05
			WP_011363256.1	Unigene11957_merge	Synechococcus sp. CC9605	0	0	9	4.68e-05
		3.5.1.5	WP_011365545.1	Unigene15180_merge	Synechococcus sp. CC9605	0	0	14	7.29e-05
			WP_048347547.1	Unigene23508_merge	Synechococcus sp. WH 8020	1	4.54e-06	7	3.64e-05
		6.3.1.2	WP_038555273.1	CL2391.Contig1_merge	Synechococcus sp. KORDI-52	4	1.82e-05	99	0.000515
			AAY45658.1	Unigene19904_merge	Synechococcus sp. WH 8104	0	0	15	7.81e-05
			WP_011364181.1	Unigene6658_merge	Synechococcus sp. CC9605	6	2.72e-05	52	0.000271
			WP_066906366.1	CL2391.Contig2_merge	Synechococcus	0	0	5	2.6e-05
	Thiomicrorhabdus	1.7.1.4	WP_040728266.1	CL811.Contig4_merge	Thiomicrorhabdus sp. Kp2	24472	0.111142	74072	0.385495
		6.3.1.2	WP_040725926.1	Unigene9251_merge	Thiomicrorhabdus sp. Kp2	0	0	2	1.04e-05
				Unigene9252_merge	Thiomicrorhabdus sp. Kp2	0	0	10	5.2e-05
			WP_019556855.1	Unigene13851_merge	Thiomicrorhabdus arctica	0	0	8	4.16e-05
	Thiothrix	1.7.1.1	WP_002709041.1	Unigene22997_merge	Thiothrix nivea	0	0	5	2.6e-05
		1.7.99.4	PCH68051.1	Unigene28139_merge	Thiothrix nivea DSM 5205	2	9.08e-06	3	1.56e-05
			WP_093069495.1	Unigene18026_merge	Thiothrix nivea DSM 5205	10	4.54e-05	18	9.37e-05
		6.3.1.2	WP_002709641.1	Unigene7539_merge	Thiothrix nivea	1	4.54e-06	8	4.16e-05
				Unigene24424_merge	Thiothrix nivea	1	4.54e-06	4	2.08e-05
	Lebetimonas	1.4.1.13	WP_096258888.1	Unigene4838_merge	Lebetimonas natsushimae	280	0.001272	310	0.001613
				Unigene1705_merge	Lebetimonas natsushimae	715	0.003247	465	0.00242
		1.7.99.1	WP_096260034.1	Unigene14011_merge	Lebetimonas natsushimae	1	4.54e-06	9	4.68e-05
		1.7.99.4	GAX87920.1	Unigene1578_merge	Lebetimonas natsushimae	712	0.003234	361	0.001879
		6.3.1.2	WP_024791905.1	Unigene38_merge	Lebetimonas sp. JS138	2029	0.009215	954	0.004965
	Sulfurovum	1.4.1.13	CUV65419.1	Unigene12701_merge	Sulfurovum sp. enrichment culture clone C5	0	0	3	1.56e-05
			OYY30689.1	Unigene9094_merge	Sulfurovum sp. 35-42-20	0	0	9	4.68e-05
				Unigene25002_merge	Sulfurovum sp. 35-42-20	0	0	5	2.6e-05
			OYY56421.1	Unigene17315_merge	Sulfurovum sp. 28-43-6	12	5.45e-05	45	0.000234
			PTB83582.1	Unigene10344_merge	Sulfurovum lithotrophicum	0	0	5	2.6e-05
			WP_067330935.1	CL1430.Contig3_merge	Sulfurovum riftiae	0	0	6	3.12e-05
		1.4.1.4	WP_012083696.1	Unigene30929_merge	Sulfurovum sp. NBC37-1	6	2.72e-05	0	0
		1.7.7.1	PHS37468.1	Unigene8890_merge	Sulfurovum sp.	0	0	1	5.2e-06
			WP_012083245.1	Unigene9226_merge	Sulfurovum sp. NBC37-1	0	0	16	8.33e-05
				Unigene8891_merge	Sulfurovum sp. NBC37-1	0	0	9	4.68e-05
				Unigene1597_merge	Sulfurovum sp. NBC37-1	33	0.00015	137	0.000713
		1.7.99.4	WP_046550776.1	Unigene25305_merge	Sulfurovum lithotrophicum	0	0	4	2.08e-05
			WP_067329975.1	Unigene23927_merge	Sulfurovum riftiae	0	0	6	3.12e-05
		6.3.1.2	KIM07808.1	CL2889.Contig2_merge	Sulfurovum sp. PC08-66	0	0	5	2.6e-05
				Unigene19991_merge	Sulfurovum sp. PC08-66	0	0	15	7.81e-05
			PHS34480.1	Unigene27321_merge	Sulfurovum sp.	5	2.27e-05	4	2.08e-05
			PHS42272.1	Unigene14297_merge	Sulfurovum sp.	0	0	4	2.08e-05
			WP_011980046.1	Unigene5449_merge	Sulfurovum sp. NBC37-1	3	1.36e-05	2	1.04e-05
			WP_046551638.1	CL355.Contig2_merge	Sulfurovum lithotrophicum	19	8.63e-05	82	0.000427
			WP_067329893.1	Unigene12910_merge	Sulfurovum riftiae	0	0	5	2.6e-05
	Sulfurimonas	1.4.1.13	WP_013326854.1	Unigene27243_merge	Sulfurimonas autotrophica	7	3.18e-05	3	1.56e-05
		1.4.1.4	WP_008337785.1	Unigene12325_merge	Sulfurimonas gotlandica	0	0	4	2.08e-05
		1.7.7.1	WP_008339916.1	Unigene31274_merge	Sulfurimonas gotlandica	5	2.27e-05	0	0
		6.3.1.2	PHR15512.1	CL2889.Contig5_merge	Sulfurimonas sp.	9	4.09e-05	28	0.000146
			PHS59055.1	Unigene19193_merge	Sulfurimonas sp.	0	0	7	3.64e-05
				CL355.Contig3_merge	Sulfurimonas sp.	4	1.82e-05	2	1.04e-05
				Unigene22948_merge	Sulfurimonas sp.	0	0	3	1.56e-05
				Unigene5448_merge	Sulfurimonas sp.	0	0	0	0
				Unigene225_merge	Sulfurimonas sp.	5	2.27e-05	6	3.12e-05
				CL2889.Contig1_merge	Sulfurimonas sp.	10	4.54e-05	68	0.000354
			WP_008336778.1	CL2437.Contig3_merge	Sulfurimonas gotlandica	0	0	3	1.56e-05
				CL2026.Contig1_merge	Sulfurimonas gotlandica	0	0	8	4.16e-05
			WP_013327675.1	Unigene13206_merge	Sulfurimonas autotrophica	0	0	0	0
				CL2889.Contig4_merge	Sulfurimonas autotrophica	6	2.72e-05	12	6.25e-05
	Sulfuricurvum	1.7.99.4	AFV98618.1	Unigene8668_merge	uncultured Sulfuricurvum sp. RIFRC-1	0	0	9	4.68e-05
		6.3.1.2	OYZ63657.1	Unigene8536_merge	Sulfuricurvum sp. 24-42-5	4	1.82e-05	13	6.77e-05
	Arcobacter	1.4.1.13	PHR57842.1	Unigene10278_merge	Arcobacter sp.	0	0	4	2.08e-05
		6.3.1.2	OUR71834.1	Unigene15567_merge	Arcobacter sp. 31_11_sub10_T18	0	0	1	5.2e-06
			PHR58465.1	CL2889.Contig3_merge	Arcobacter sp.	1	4.54e-06	5	2.6e-05
			WP_013136424.1	Unigene25415_merge	Arcobacter nitrofigilis	0	0	4	2.08e-05
	Thaumarchaeota	1.14.99.39	AJM93360.1	Unigene3564_merge	Candidatus Nitrosopumilus piranensis	27	0.000123	114	0.000593
			AIF09481.1	CL2612.Contig1_merge	uncultured marine thaumarchaeote KM3_37_D10	115	0.000522	318	0.001655
			EIJ67027.1	CL2612.Contig2_merge	Candidatus Nitrosopumilus piranensis	593	0.002693	1487	0.007739
		1.7.2.1	AJM92066.1	Unigene2012_merge	Candidatus Nitrosopumilus piranensis	352	0.001599	2676	0.013927
			AIF23231.1	Unigene16576_merge	uncultured marine thaumarchaeote SAT1000_13_G01	0	0	7	3.64e-05
				CL2585.Contig2_merge	Candidatus Nitrosopelagicus brevis	32	0.000145	143	0.000744
				CL2585.Contig1_merge	Candidatus Nitrosopelagicus brevis	10	4.54e-05	26	0.000135
			WP_048105630.1	Unigene1471_merge	Candidatus Nitrosopelagicus brevis	36	0.000163	187	0.000973
	Crenarchaeota	1.14.99.39	ADJ94164.1	CL2666.Contig2_merge	uncultured crenarchaeote	15	6.81e-05	39	0.000203
			AGJ93633.1	CL2666.Contig1_merge	uncultured crenarchaeote	113	0.000513	224	0.001166
	Rhodobacterales	1.4.1.13	ARE83642.1	Unigene25436_merge	Albidovulum inexpectatum	0	0	4	2.08e-05
			OAH05868.1	Unigene30479_merge	Rhodobacteraceae bacterium SB2	6	2.72e-05	0	0
				Unigene28922_merge	Rhodobacteraceae bacterium SB2	12	5.45e-05	4	2.08e-05
			SCZ66250.1	Unigene2751_merge	Roseovarius mucosus	89510	0.406519	55744	0.29011
			SPF79626.1	Unigene12670_merge	Primorskyibacter insulae	0	0	7	3.64e-05
			AII85991.1	Unigene22175_merge	Planktomarina temperata RCA23	0	0	2	1.04e-05
		6.3.1.2	PDH60187.1	Unigene11314_merge	Rhodobacteraceae bacterium MED-G08	0	0	2	1.04e-05
			PQM60141.1	Unigene10191_merge	Rhodobacteraceae bacterium	2	9.08e-06	8	4.16e-05
	SAR 11	6.3.1.2	WP_075506525.1	Unigene14186_merge	Candidatus Pelagibacter ubique	0	0	7	3.64e-05
			PDH17759.1	Unigene17516_merge	Pelagibacterales bacterium MED-G44	0	0	10	5.2e-05
			WP_075536430.1	Unigene13468_merge	Candidatus Pelagibacter ubique	0	0	7	3.64e-05
	Alteromonadales	1.4.1.13	KEF29735.1	Unigene13846_merge	Marinobacter nitratireducens	1	4.54e-06	4	2.08e-05
			CCQ12316.1	Unigene27312_merge	Pseudoalteromonas luteoviolacea B = ATCC 29581	6	2.72e-05	0	0
			SMF51564.1	Unigene25282_merge	Alteromonadaceae bacterium Bs31	0	0	6	3.12e-05
		1.4.1.2	WP_063705557.1	CL1143.Contig1_merge	Pseudoalteromonas gelatinilytica	2	9.08e-06	1	5.2e-06
			WP_024592568.1	CL1924.Contig2_merge	Pseudoalteromonas sp. TB13	0	0	0	0
			WP_036968686.1	Unigene23457_merge	Pseudoalteromonas lipolytica	0	0	7	3.64e-05
			WP_054204731.1	Unigene25350_merge	Pseudoalteromonas	0	0	5	2.6e-05
			WP_061095046.1	Unigene28426_merge	Alteromonas macleodii	2	9.08e-06	0	0
			WP_074988262.1	CL1143.Contig2_merge	Pseudoalteromonas lipolytica	14	6.36e-05	0	0
				Unigene27114_merge	Pseudoalteromonas lipolytica	4	1.82e-05	1	5.2e-06
			WP_075593619.1	Unigene15720_merge	Pseudoalteromonas sp. PAB 2.2	3	1.36e-05	3	1.56e-05
		6.3.1.2	OUV36104.1	CL1620.Contig1_merge	Alteromonadaceae bacterium TMED101	10	4.54e-05	15	7.81e-05
			PCK01292.1	Unigene10897_merge	Alteromonadaceae bacterium	1	4.54e-06	2	1.04e-05
			WP_054552391.1	Unigene30188_merge	Pseudoalteromonas lipolytica	49	0.000223	4	2.08e-05
			WP_058583999.1	Unigene26949_merge	Pseudoalteromonas sp. XI10	40	0.000182	12	6.25e-05
			WP_061095799.1	Unigene28895_merge	Alteromonas macleodii	19	8.63e-05	3	1.56e-05
			WP_062568222.1	Unigene26942_merge	Pseudoalteromonas arabiensis	56	0.000254	9	4.68e-05
				Unigene28856_merge	Pseudoalteromonas arabiensis	8	3.63e-05	0	0
Sulfur Cycle	Cyanobacteria	1.8.7.1	AHF63815.1	Unigene6489_merge	Synechococcus sp. WH 8109	17	7.72e-05	246	0.00128
		2.5.1.47	WP_006850945.1	Unigene20143_merge	Synechococcus sp. WH 8109	11	5e-05	363	0.001889
			WP_075487670.1	Unigene19898_merge	Prochlorococcus marinus	9	4.09e-05	138	0.000718
		2.7.7.4	WP_006851240.1	Unigene6215_merge	Synechococcus sp. WH 8109	0	0	45	0.000234
	Thiomicrospira	soxD	ABB40753.1	Unigene32353_merge	Thiomicrospira crunogena XCL-2	0	0	0	0
				Unigene30783_merge	Thiomicrospira crunogena XCL-2	6	2.72e-05	0	0
				CL1418.Contig3_merge	Thiomicrospira crunogena XCL-2	59	0.000268	122	0.000635
		soxY	WP_068585232.1	Unigene11377_merge	Thiomicrospira sp. WB1	2	9.08e-06	6	3.12e-05
		soxZ	ABB41198.1	Unigene8508_merge	Thiomicrospira crunogena XCL-2	5	2.27e-05	7	3.64e-05
				Unigene20559_merge	Thiomicrospira crunogena XCL-2	0	0	10	5.2e-05
				Unigene1931_merge	Thiomicrospira crunogena XCL-2	5	2.27e-05	31	0.000161
	Thiomicrorhabdus	2.7.7.4	WP_029406887.1	CL186.Contig5_merge	Thiomicrorhabdus sp. Milos-T2	24	0.000109	10	5.2e-05
				CL186.Contig3_merge	Thiomicrorhabdus sp. Milos-T2	144	0.000654	93	0.000484
				CL186.Contig2_merge	Thiomicrorhabdus sp. Milos-T2	18	8.17e-05	13	6.77e-05
			WP_029406888.1	CL186.Contig16_merge	Thiomicrorhabdus sp. Milos-T2	19	8.63e-05	19	9.89e-05
				CL186.Contig15_merge	Thiomicrorhabdus sp. Milos-T2	0	0	0	0
				CL186.Contig13_merge	Thiomicrorhabdus sp. Milos-T2	12	5.45e-05	33	0.000172
				CL186.Contig12_merge	Thiomicrorhabdus sp. Milos-T2	0	0	0	0
				CL186.Contig10_merge	Thiomicrorhabdus sp. Milos-T2	299	0.001358	337	0.001754
				CL186.Contig1_merge	Thiomicrorhabdus sp. Milos-T2	132	0.000599	29	0.000151
				Unigene417_merge	Thiomicrorhabdus sp. Milos-T2	57	0.000259	24	0.000125
				Unigene30189_merge	Thiomicrorhabdus sp. Milos-T2	14	6.36e-05	4	2.08e-05
				Unigene2619_merge	Thiomicrorhabdus sp. Milos-T2	11	5e-05	9	4.68e-05
				CL186.Contig8_merge	Thiomicrorhabdus sp. Milos-T2	6	2.72e-05	3	1.56e-05
				CL186.Contig7_merge	Thiomicrorhabdus sp. Milos-T2	24	0.000109	16	8.33e-05
				CL186.Contig6_merge	Thiomicrorhabdus sp. Milos-T2	0	0	0	0
		FccAB	WP_028486975.1	CL1809.Contig2_merge	Thiomicrorhabdus chilensis	212	0.000963	765	0.003981
				CL1809.Contig1_merge	Thiomicrorhabdus chilensis	2	9.08e-06	0	0
		soxA	WP_028487016.1	Unigene1802_merge	Thiomicrorhabdus chilensis	5	2.27e-05	22	0.000114
				Unigene1775_merge	Thiomicrorhabdus chilensis	12	5.45e-05	101	0.000526
		soxB	WP_019556411.1	Unigene12133_merge	Thiomicrorhabdus arctica	2	9.08e-06	11	5.72e-05
				CL1944.Contig3_merge	Thiomicrorhabdus arctica	1	4.54e-06	22	0.000114
				CL1944.Contig2_merge	Thiomicrorhabdus arctica	1	4.54e-06	10	5.2e-05
		soxY	WP_019555809.1	CL811.Contig3_merge	Thiomicrorhabdus arctica	3	1.36e-05	18	9.37e-05
			WP_028485707.1	Unigene21910_merge	Thiomicrorhabdus chilensis	0	0	9	4.68e-05
			WP_028487014.1	CL811.Contig6_merge	Thiomicrorhabdus chilensis	5	2.27e-05	20	0.000104
				CL811.Contig5_merge	Thiomicrorhabdus chilensis	9	4.09e-05	3	1.56e-05
				CL811.Contig1_merge	Thiomicrorhabdus chilensis	36	0.000163	87	0.000453
	Hydrogenovibrio	soxA	WP_029939889.1	Unigene20295_merge	Hydrogenovibrio sp. MA2-6	2	9.08e-06	34	0.000177
			WP_038137216.1	Unigene6902_merge	Hydrogenovibrio sp. Milos-T1	0	0	7	3.64e-05
		soxB	WP_101839313.1	CL1944.Contig5_merge	Hydrogenovibrio sp. SC-1	0	0	4	2.08e-05
				CL1944.Contig4_merge	Hydrogenovibrio sp. SC-1	0	0	5	2.6e-05
	Thiothrix	1.8.99.2	ABV80025.1	CL1506.Contig3_merge	Thiothrix nivea DSM 5205	0	0	6	3.12e-05
		1.8.99.5	ABX82433.1	Unigene17631_merge	Thiothrix nivea DSM 5205	3	1.36e-05	10	5.2e-05
			ABX82434.1	CL70.Contig22_merge	Thiothrix nivea DSM 5205	0	0	15	7.81e-05
				CL70.Contig2_merge	Thiothrix nivea DSM 5205	36	0.000163	78	0.000406
				CL70.Contig16_merge	Thiothrix nivea DSM 5205	1	4.54e-06	4	2.08e-05
			OQW98042.1	CL70.Contig23_merge	Thiothrix lacustris	0	0	7	3.64e-05
				CL70.Contig12_merge	Thiothrix lacustris	0	0	5	2.6e-05
			WP_002710145.1	Unigene17237_merge	Thiothrix nivea	0	0	10	5.2e-05
				CL70.Contig7_merge	Thiothrix nivea	37	0.000168	80	0.000416
				CL70.Contig5_merge	Thiothrix nivea	337	0.001531	1044	0.005433
				CL70.Contig20_merge	Thiothrix nivea	2	9.08e-06	20	0.000104
				CL70.Contig11_merge	Thiothrix nivea	25	0.000114	44	0.000229
				CL70.Contig10_merge	Thiothrix nivea	2	9.08e-06	11	5.72e-05
				CL70.Contig9_merge	Thiothrix nivea	0	0	2	1.04e-05
				CL70.Contig4_merge	Thiothrix nivea	25	0.000114	45	0.000234
			WP_020397046.1	CL70.Contig18_merge	Thiothrix disciformis	0	0	0	0
			WP_020560447.1	CL70.Contig13_merge	Thiothrix flexilis	3	1.36e-05	8	4.16e-05
			WP_028490357.1	CL70.Contig28_merge	Thiothrix lacustris	1	4.54e-06	5	2.6e-05
			WP_078923063.1	Unigene1448_merge	Thiothrix eikelboomii	22	9.99e-05	33	0.000172
			WP_078923064.1	CL70.Contig3_merge	Thiothrix eikelboomii	15	6.81e-05	6	3.12e-05
				CL70.Contig14_merge	Thiothrix eikelboomii	0	0	9	4.68e-05
			WP_093069485.1	Unigene17236_merge	Thiothrix caldifontis	0	0	9	4.68e-05
		FccAB	WP_002709472.1	Unigene12648_merge	Thiothrix nivea	0	0	8	4.16e-05
		soxX	WP_002708589.1	Unigene26257_merge	Thiothrix nivea	0	0	4	2.08e-05
				Unigene20424_merge	Thiothrix nivea	0	0	18	9.37e-05
		soxY	WP_093065343.1	Unigene1168_merge	Thiothrix caldifontis	39	0.000177	161	0.000838
		soxZ	WP_028489652.1	Unigene20876_merge	Thiothrix lacustris	1	4.54e-06	10	5.2e-05
				CL461.Contig2_merge	Thiothrix lacustris	0	0	7	3.64e-05
				Unigene14885_merge	Thiothrix lacustris	0	0	11	5.72e-05
			WP_078920804.1	Unigene19579_merge	Thiothrix eikelboomii	1	4.54e-06	13	6.77e-05
				Unigene22135_merge	Thiothrix eikelboomii	0	0	7	3.64e-05
	Lebetimonas	2.7.7.4	WP_096259313.1	Unigene11645_merge	Lebetimonas natsushimae	1	4.54e-06	2	1.04e-05
	Sulfurovum	1.8.2.1	DAB39879.1	Unigene20205_merge	Sulfurovum sp. UBA12169	2	9.08e-06	26	0.000135
			WP_008242939.1	Unigene4239_merge	Sulfurovum sp. AR	59	0.000268	255	0.001327
			WP_008245957.1	CL886.Contig9_merge	Sulfurovum sp. AR	80	0.000363	258	0.001343
				CL886.Contig6_merge	Sulfurovum sp. AR	140	0.000636	1160	0.006037
				CL886.Contig5_merge	Sulfurovum sp. AR	46	0.000209	356	0.001853
				Unigene3373_merge	Sulfurovum sp. AR	18	8.17e-05	16	8.33e-05
				CL886.Contig8_merge	Sulfurovum sp. AR	5	2.27e-05	23	0.00012
				Unigene8454_merge	Sulfurovum sp. AR	0	0	7	3.64e-05
				CL886.Contig4_merge	Sulfurovum sp. AR	3	1.36e-05	6	3.12e-05
				Unigene15252_merge	Sulfurovum sp. AR	0	0	7	3.64e-05
		2.5.1.47	KIM04127.1	Unigene17590_merge	Sulfurovum sp. FS06-10	3	1.36e-05	21	0.000109
				CL689.Contig3_merge	Sulfurovum sp. FS06-10	2	9.08e-06	25	0.00013
				CL689.Contig2_merge	Sulfurovum sp. FS06-10	16	7.27e-05	67	0.000349
				CL689.Contig1_merge	Sulfurovum sp. FS06-10	0	0	1	5.2e-06
		2.7.7.4	KIM05893.1	Unigene7903_merge	Sulfurovum sp. FS06-10	0	0	4	2.08e-05
				CL2138.Contig1_merge	Sulfurovum sp. FS06-10	17	7.72e-05	66	0.000343
			PHS36186.1	Unigene10811_merge	Sulfurovum sp.	0	0	3	1.56e-05
			WP_008245232.1	CL2138.Contig3_merge	Sulfurovum sp. AR	0	0	6	3.12e-05
			WP_012083482.1	Unigene12169_merge	Sulfurovum sp. NBC37-1	0	0	2	1.04e-05
				Unigene11908_merge	Sulfurovum sp. NBC37-1	0	0	5	2.6e-05
		soxB	WP_008245272.1	Unigene7890_merge	Sulfurovum sp. AR	0	0	3	1.56e-05
			WP_046551516.1	Unigene22482_merge	Sulfurovum lithotrophicum	0	0	5	2.6e-05
		soxD	WP_008245954.1	Unigene7259_merge	Sulfurovum sp. AR	0	0	6	3.12e-05
				Unigene18324_merge	Sulfurovum sp. AR	0	0	5	2.6e-05
				Unigene18323_merge	Sulfurovum sp. AR	0	0	4	2.08e-05
				Unigene16950_merge	Sulfurovum sp. AR	0	0	25	0.00013
				Unigene12865_merge	Sulfurovum sp. AR	0	0	5	2.6e-05
		soxY	BAF71011.1	CL1996.Contig2_merge	Sulfurovum sp. NBC37-1	1	4.54e-06	32	0.000167
			OYY26947.1	Unigene23974_merge	Sulfurovum sp. 35-42-20	2	9.08e-06	8	4.16e-05
				CL886.Contig2_merge	Sulfurovum sp. 35-42-20	52	0.000236	492	0.002561
				CL2941.Contig2_merge	Sulfurovum sp. 35-42-20	0	0	31	0.000161
			DAB39877.1	Unigene17374_merge	Sulfurovum sp. UBA12169	3	1.36e-05	35	0.000182
				Unigene9559_merge	Sulfurovum sp. UBA12169	1	4.54e-06	3	1.56e-05
			WP_067332630.1	Unigene13113_merge	Sulfurovum riftiae	0	0	5	2.6e-05
		soxZ	DAB39876.1	Unigene20133_merge	Sulfurovum sp. UBA12169	1	4.54e-06	49	0.000255
			PHS34705.1	CL886.Contig3_merge	Sulfurovum sp.	0	0	1	5.2e-06
	Sulfurimonas	1.8.2.1	OHD95768.1	Unigene21526_merge	Sulfurimonas sp. GWF2_37_8	0	0	7	3.64e-05
			PHQ56991.1	Unigene6339_merge	Sulfurimonas sp.	0	0	2	1.04e-05
				CL2892.Contig1_merge	Sulfurimonas sp.	4	1.82e-05	0	0
				Unigene5759_merge	Sulfurimonas sp.	0	0	3	1.56e-05
				CL2734.Contig1_merge	Sulfurimonas sp.	3	1.36e-05	15	7.81e-05
				Unigene24659_merge	Sulfurimonas sp.	0	0	4	2.08e-05
			PHR11853.1	Unigene13343_merge	Sulfurimonas sp.	0	0	10	5.2e-05
				CL885.Contig2_merge	Sulfurimonas sp.	0	0	7	3.64e-05
				Unigene20134_merge	Sulfurimonas sp.	0	0	40	0.000208
				CL886.Contig7_merge	Sulfurimonas sp.	17	7.72e-05	18	9.37e-05
				CL885.Contig4_merge	Sulfurimonas sp.	0	0	8	4.16e-05
				Unigene5273_merge	Sulfurimonas sp.	0	0	9	4.68e-05
			WP_013326827.1	Unigene23547_merge	Sulfurimonas autotrophica	0	0	5	2.6e-05
			WP_013327891.1	CL885.Contig1_merge	Sulfurimonas autotrophica	4	1.82e-05	7	3.64e-05
				Unigene3094_merge	Sulfurimonas autotrophica	28	0.000127	39	0.000203
				CL2892.Contig2_merge	Sulfurimonas autotrophica	6	2.72e-05	60	0.000312
		2.5.1.47	OHD93134.1	Unigene9525_merge	Sulfurimonas sp. GWF2_37_8	0	0	3	1.56e-05
		2.7.7.4	PIP09279.1	Unigene9426_merge	Sulfurimonas sp. CG23_combo_of_CG06-09_8_20_14_all_36_33	4	1.82e-05	2	1.04e-05
			WP_013326067.1	Unigene23769_merge	Sulfurimonas autotrophica	0	0	8	4.16e-05
		soxA	WP_013326799.1	Unigene25690_merge	Sulfurimonas autotrophica	0	0	2	1.04e-05
				Unigene17375_merge	Sulfurimonas autotrophica	5	2.27e-05	11	5.72e-05
				Unigene12128_merge	Sulfurimonas autotrophica	0	0	6	3.12e-05
			WP_021286688.1	Unigene24427_merge	Sulfurimonas hongkongensis	1	4.54e-06	3	1.56e-05
		soxB	PHR12872.1	Unigene1215_merge	Sulfurimonas sp.	3	1.36e-05	7	3.64e-05
			WP_008340308.1	Unigene19287_merge	Sulfurimonas gotlandica	0	0	5	2.6e-05
			PNV82988.1	Unigene28005_merge	Sulfurimonas sp.	5	2.27e-05	0	0
			WP_013326800.1	Unigene21866_merge	Sulfurimonas autotrophica	1	4.54e-06	10	5.2e-05
			WP_021286687.1	Unigene24056_merge	Sulfurimonas hongkongensis	0	0	3	1.56e-05
		soxY	PHR11851.1	Unigene5418_merge	Sulfurimonas sp.	0	0	0	0
		soxZ	PHR11850.1	Unigene16586_merge	Sulfurimonas sp.	4	1.82e-05	26	0.000135
			WP_013327894.1	Unigene20637_merge	Sulfurimonas autotrophica	1	4.54e-06	13	6.77e-05
	Caminibacter	FccAB	WP_007474738.1	Unigene15130_merge	Caminibacter mediatlanticus	7	3.18e-05	19	9.89e-05
				Unigene15005_merge	Caminibacter mediatlanticus	3	1.36e-05	10	5.2e-05
	Sulfuricurvum	2.5.1.47	OHD87623.1	Unigene21372_merge	Sulfuricurvum sp. RIFCSPLOWO2_02_43_6	0	0	9	4.68e-05
		2.7.7.4	AFV98031.1	Unigene26336_merge	uncultured Sulfuricurvum sp. RIFRC-1	0	0	5	2.6e-05
	Arcobacter	1.8.2.1	OQR40684.1	Unigene19330_merge	Arcobacter cryaerophilus	0	0	0	0
			PHR54688.1	Unigene19541_merge	Arcobacter sp.	12	5.45e-05	156	0.000812
			PHR55761.1	Unigene13322_merge	Arcobacter sp.	1	4.54e-06	7	3.64e-05
				Unigene20508_merge	Arcobacter sp.	4	1.82e-05	15	7.81e-05
			WP_014473400.1	CL2264.Contig2_merge	Arcobacter sp. L	233	0.001058	204	0.001062
			WP_066181325.1	CL1792.Contig1_merge	Arcobacter thereius	17	7.72e-05	81	0.000422
			WP_076088222.1	Unigene14614_merge	Arcobacter sp. LPB0137	0	0	6	3.12e-05
			WP_099310944.1	CL1792.Contig2_merge	Arcobacter marinus	1	4.54e-06	7	3.64e-05
			WP_099334963.1	CL319.Contig2_merge	Arcobacter canalis	0	0	11	5.72e-05
		2.5.1.47	PHR59524.1	Unigene13781_merge	Arcobacter sp.	2	9.08e-06	16	8.33e-05
				Unigene13920_merge	Arcobacter sp.	0	0	13	6.77e-05
		FccAB	WP_072680658.1	Unigene8225_merge	Arcobacter sp. LA11	0	0	7	3.64e-05
				Unigene13421_merge	Arcobacter sp. LA11	0	0	12	6.25e-05
				CL1811.Contig2_merge	Arcobacter sp. LA11	0	0	6	3.12e-05
				CL1811.Contig1_merge	Arcobacter sp. LA11	0	0	56	0.000291
		soxA	PIF03945.1	CL560.Contig1_merge	Arcobacter sp.	0	0	5	2.6e-05
			WP_076088211.1	CL560.Contig2_merge	Arcobacter sp. LPB0137	79	0.000359	849	0.004418
				Unigene21851_merge	Arcobacter sp. LPB0137	0	0	6	3.12e-05
		soxB	PHR72277.1	Unigene20710_merge	Arcobacter sp.	0	0	9	4.68e-05
			PLY05330.1	CL1285.Contig2_merge	Arcobacter sp.	16	7.27e-05	74	0.000385
			WP_044418689.1	CL2771.Contig2_merge	Arcobacter anaerophilus	0	0	2	1.04e-05
				CL2771.Contig1_merge	Arcobacter anaerophilus	0	0	9	4.68e-05
			WP_066409884.1	Unigene373_merge	Arcobacter skirrowii	11	5e-05	15	7.81e-05
			WP_076088203.1	CL1200.Contig2_merge	Arcobacter sp. LPB0137	4	1.82e-05	46	0.000239
		soxCD	PIF03941.1	Unigene8646_merge	Arcobacter sp.	3	1.36e-05	16	8.33e-05
				Unigene16303_merge	Arcobacter sp.	0	0	9	4.68e-05
				CL1996.Contig1_merge	Arcobacter sp	134	0.000609	1711	0.008905
			PLY11336.1	Unigene23816_merge	Arcobacter sp.	0	0	3	1.56e-05
			WP_014473401.1	CL2264.Contig1_merge	Arcobacter sp. L	37	0.000168	42	0.000219
			WP_066409881.1	CL319.Contig1_merge	Arcobacter skirrowii	36	0.000163	102	0.000531
			WP_105912803.1	CL885.Contig3_merge	Arcobacter cryaerophilus	35	0.000159	132	0.000687
			WP_105925196.1	Unigene4598_merge	Arcobacter sp. LMG 29976	24	0.000109	108	0.000562
		soxX	WP_072680605.1	Unigene17556_merge	Arcobacter sp. LA11	1	4.54e-06	38	0.000198
			WP_101184895.1	Unigene20558_merge	Arcobacter halophilus	0	0	11	5.72e-05
		soxY	PHR53904.1	Unigene8115_merge	Arcobacter sp.	1	4.54e-06	10	5.2e-05
			PHR54686.1	CL2210.Contig2_merge	Arcobacter sp.	16	7.27e-05	78	0.000406
				CL2210.Contig1_merge	Arcobacter sp.	1	4.54e-06	19	9.89e-05
			WP_008245958.1	Unigene24487_merge	Arcobacter sp.	0	0	4	2.08e-05
		soxZ	PHR54685.1	Unigene8491_merge	Arcobacter sp.	1	4.54e-06	22	0.000114
				Unigene16585_merge	Arcobacter sp.	3	1.36e-05	35	0.000182
				Unigene11326_merge	Arcobacter sp.	6	2.72e-05	39	0.000203
	Nitratifractor	soxA	WP_013553332.1	Unigene3247_merge	Nitratifractor salsuginis	62	0.000282	131	0.000682
		soxB	WP_013553334.1	Unigene4691_merge	Nitratifractor salsuginis	26	0.000118	25	0.00013
				CL1200.Contig1_merge	Nitratifractor salsuginis	59	0.000268	90	0.000468
		soxY	WP_013553330.1	Unigene23503_merge	Nitratifractor salsuginis	0	0	7	3.64e-05
				Unigene18380_merge	Nitratifractor salsuginis	3	1.36e-05	50	0.00026
	Rhodobacterales	1.8.2.1	WP_005978564.1	Unigene30641_merge	Ruegeria lacuscaerulensis	7	3.18e-05	0	0
				CL2921.Contig1_merge	Ruegeria lacuscaerulensis	10	4.54e-05	30	0.000156
			WP_048600007.1	CL2921.Contig2_merge	Nereida ignava	0	0	2	1.04e-05
		2.5.1.47	WP_008885972.1	Unigene11542_merge	Citreicella sp. SE45	0	0	5	2.6e-05
		FccAB	KMW60697.1	Unigene12449_merge	Candidatus Rhodobacter lobularis	2	9.08e-06	8	4.16e-05
			WP_005978559.1	CL1134.Contig2_merge	Ruegeria lacuscaerulensis	12	5.45e-05	118	0.000614
			WP_011046749.1	Unigene6833_merge	Ruegeria pomeroyi	2	9.08e-06	8	4.16e-05
				CL813.Contig2_merge	Ruegeria pomeroyi	0	0	4	2.08e-05
				CL813.Contig1_merge	Ruegeria pomeroyi	0	0	3	1.56e-05
		soxA	WP_085794354.1	Unigene4213_merge	Tropicibacter litoreus	72	0.000327	606	0.003154
		soxB	WP_107846813.1	Unigene10200_merge	Litoreibacter ponti	1	4.54e-06	12	6.25e-05
		soxD	SEO06677.1	Unigene10553_merge	Maribius pelagius	1	4.54e-06	5	2.6e-05
	SAR 11	1.8.99.2	WP_023648676.1	Unigene6332_merge	Candidatus Pelagibacter ubique	0	0	5	2.6e-05
			WP_075504382.1	Unigene15886_merge	Candidatus Pelagibacter ubique	0	0	13	6.77e-05
			OUW60314.1	Unigene17069_merge	Candidatus Pelagibacter sp. TMED203	0	0	3	1.56e-05
			OUX22401.1	Unigene14419_merge	Candidatus Pelagibacter sp. TMED253	0	0	13	6.77e-05
			WP_023853968.1	Unigene16888_merge	Candidatus Pelagibacter ubique	1	4.54e-06	7	3.64e-05
		2.5.1.47	WP_023854071.1	Unigene13587_merge	Candidatus Pelagibacter ubique	0	0	10	5.2e-05
			WP_072090466.1	Unigene12135_merge	Candidatus Pelagibacter ubique	0	0	9	4.68e-05
			WP_075505878.1	Unigene18339_merge	Candidatus Pelagibacter ubique	1	4.54e-06	14	7.29e-05
				Unigene17473_merge	Candidatus Pelagibacter ubique	0	0	11	5.72e-05
	Alteromonadales	2.5.1.47	WP_074989864.1	Unigene28876_merge	Pseudoalteromonas haloplanktis ANT/505	6	2.72e-05	1	5.2e-06
		2.7.7.4	WP_049585842.1	Unigene28816_merge	Alteromonas macleodii	3	1.36e-05	0	0
CBB, Calvin-Benson-Bassham cycle; rTCA, reductive tricarboxylic acid cycle.
