# Supplementary material for: Coupled Carbon, Sulfur, and Nitrogen Cycles Mediated by Microorganisms in the Water Column of a Shallow-Water Hydrothermal Ecosystem
Source: Front Microbiol. 2018 Nov 13;9:2718. doi: 10.3389/fmicb.2018.02718 (PMC6282030; doi:10.3389/fmicb.2018.02718)
Supplement: Supplementary file 4 [file Data_Sheet_4.XLSX]

## Sheet: Table S6
Detected sequences for genes related to hydrogen oxidation in metatranscriptomes
Pathway	Function	Accession number（NCBI）	Sequence ID	Species	SW		BW
					raw reads	% of total mapped reads	raw reads	% of total mapped reads
Hydrogenase	Ni/Fe hydrogenase	PHR12952.1	CL1248.Contig2_merge	Sulfurimonas sp.	2	9.0832e-06	14	7.28606e-05
	Ni/Fe hydrogenase	PHR12952.1	CL1248.Contig1_merge	Sulfurimonas sp.	0	0	11	5.72476e-05
	hydrogenase	KFN38921.1	Unigene23092_merge	Sulfuricurvum sp. MLSB	0	0	4	2.08173e-05
	hydrogenase formation protein HypD	WP_096258674.1	CL2374.Contig2_merge	Lebetimonas natsushimae	35	0.000158956	27	0.000140517
	hydrogenase formation protein HypD	WP_024789009.1	CL2374.Contig1_merge	Lebetimonas sp. JH292	28	0.000127165	4	2.08173e-05
	hydrogenase formation protein HypD	WP_024789009.1	Unigene29873_merge	Lebetimonas sp. JH292	19	8.62904e-05	5	2.60216e-05
	hydrogenase formation protein HypD	WP_024789009.1	Unigene30014_merge	Lebetimonas sp. JH292	4	1.81664e-05	0	0
	hydrogenase expression/formation protein HypE	WP_096258676.1	Unigene1675_merge	Lebetimonas natsushimae	24	0.000108998	20	0.000104087
	hydrogenase expression/formation protein HypE	WP_024786757.1	Unigene27595_merge	Lebetimonas	10	4.5416e-05	7	3.64303e-05
	hydrogenase/urease nickel incorporation protein HypA	WP_096258659.1	Unigene23035_merge	Lebetimonas natsushimae	0	0	7	3.64303e-05
	hydrogenase accessory protein HypB	WP_024786760.1	Unigene4756_merge	Lebetimonas	115	0.000522284	38	0.000197764
	hydrogenase	WP_024789242.1	Unigene2254_merge	Lebetimonas sp. JH292	1038	0.00471418	952	0.00495452
